# Supplementary material for: FLVCR1a Controls Cellular Cholesterol Levels through the Regulation of Heme Biosynthesis and Tricarboxylic Acid Cycle Flux in Endothelial Cells
Source: Biomolecules. 2024 Jan 26;14(2):149. doi: 10.3390/biom14020149 (PMC10887198; doi:10.3390/biom14020149)
Supplement: Supplementary file 1 [file biomolecules-14-00149-s001.zip]

Archive with 2 entries (2 files):
- biomolecules-2812650-Supplementary File S1.pdf
- biomolecules-2812650-Supplementary File S2.pdf
